# Supplementary material for: Reprogramming histone modification patterns to coordinate gene expression in early zebrafish embryos
Source: BMC Genomics. 2019 Mar 28;20:248. doi: 10.1186/s12864-019-5611-7 (PMC6437866; doi:10.1186/s12864-019-5611-7)
Supplement: Supplementary file 2 — Table S1. Pairwise dissimilarities for each stage in zebrafish (XLSX 9 kb) [file 12864_2019_5611_MOESM2_ESM.xlsx]

## Sheet: Table S1
Table S1. pairwise dissimilarity for each investigated stage in zebrafish
	Sperm	Oocyte	2-cell	16-cell	128-cell	1K-cell	Dome
Oocyte	0.440684
2-cell	0.415989	0.328332
16-cell	0.544102	0.626196	0.522483
128-cell	0.323233	0.456909	0.408782	0.53285
1K-cell	0.34245	0.316827	0.353618	0.57179	0.390872
Dome	0.495343	0.60445	0.578406	0.649374	0.511062	0.500906
48hpf	0.334738	0.293186	0.355177	0.60504	0.378861	0.278689	0.47798
