# Supplementary material for: Reprogramming histone modification patterns to coordinate gene expression in early zebrafish embryos
Source: BMC Genomics. 2019 Mar 28;20:248. doi: 10.1186/s12864-019-5611-7 (PMC6437866; doi:10.1186/s12864-019-5611-7)
Supplement: Supplementary file 3 — Table S2. Pairwise dissimilarities for each stage in mouse (XLSX 9 kb) [file 12864_2019_5611_MOESM3_ESM.xlsx]

## Sheet: Sheet1
Table S2 pairwise dissimilarity for each stage in mouse
	sperm	oocyte	early 2-cell	8-cell
oocyte	0.663796
early 2-cell	0.540059	0.465272
8-cell	0.522909	0.577303	0.297208
ICM	0.494874	0.58077	0.322484	0.217164
