# Supplementary material for: Reprogramming histone modification patterns to coordinate gene expression in early zebrafish embryos
Source: BMC Genomics. 2019 Mar 28;20:248. doi: 10.1186/s12864-019-5611-7 (PMC6437866; doi:10.1186/s12864-019-5611-7)
Supplement: Supplementary file 4 — Table S3. Enriched GO and INTERPRO domains for co-occupied gene group in zebrafish. (XLSX 11 kb) [file 12864_2019_5611_MOESM4_ESM.xlsx]

## Sheet: Table S3
Table S3. enriched GO and INTERPRO domains in co-occupied gene group for zebrafish
Term	Fold Enrichment	FDR
GO:0006355~regulation of transcription, DNA-templated	1.88169	5.94165e-59
GO:0007275~multicellular organism development	2.33796	1.38455e-51
GO:0006351~transcription, DNA-templated	1.74664	1.66868e-22
GO:0007399~nervous system development	2.32923	3.15303e-12
GO:0030182~neuron differentiation	2.83124	2.37912e-07
GO:0030902~hindbrain development	2.97559	6.95167e-06
GO:0045165~cell fate commitment	3.28341	1.26766e-05
GO:0006811~ion transport	1.50173	3.13809e-05
GO:0043049~otic placode formation	3.53323	0.00031715
GO:0060070~canonical Wnt signaling pathway	2.49086	0.000335125
GO:0071805~potassium ion transmembrane transport	2.39843	0.000417039
GO:0016055~Wnt signaling pathway	1.88408	0.00249113
GO:0007422~peripheral nervous system development	3.56422	0.0043576
GO:0006813~potassium ion transport	1.89076	0.00584506
GO:0034765~regulation of ion transmembrane transport	1.96679	0.00594994
GO:0030154~cell differentiation	1.60958	0.00619492
GO:0007411~axon guidance	2.08804	0.00796072
IPR017970:Homeobox, conserved site	3.65024	1.59385e-68
IPR001356:Homeodomain	3.35024	1.29881e-67
IPR009057:Homeodomain-like	2.87145	2.54285e-56
IPR020479:Homeodomain, metazoa	3.65406	2.4169e-32
IPR000047:Helix-turn-helix motif	4.36677	1.14219e-14
IPR011598:Myc-type, basic helix-loop-helix (bHLH) domain	2.3014	4.79735e-09
IPR001766:Transcription factor, fork head	3.03572	6.03234e-09
IPR005817:Wnt	4.04568	1.15336e-06
IPR018161:Wnt protein, conserved site	4.00715	4.47628e-06
IPR009030:Insulin-like growth factor binding protein, N-terminal	2.04768	5.77417e-06
IPR018122:Transcription factor, fork head, conserved site	3.11667	8.15258e-06
IPR010982:Lambda repressor-like, DNA-binding domain	3.29159	6.68502e-05
IPR001827:Homeobox protein, antennapedia type, conserved site	4.05486	8.13305e-05
IPR018186:Transcription factor, T-box, conserved site	3.7567	0.000181146
IPR003654:OAR domain	3.7567	0.000181146
IPR001699:Transcription factor, T-box	3.7567	0.000181146
IPR008422:Homeobox KN domain	3.64286	0.00228133
IPR019594:Glutamate receptor, L-glutamate/glycine-binding	3.22003	0.00491669
IPR001320:Ionotropic glutamate receptor	3.22003	0.00491669
IPR000742:Epidermal growth factor-like domain	1.62345	0.00651599
IPR001774:Delta/Serrate/lag-2 (DSL) protein	5.00894	0.00743403
IPR011991:Winged helix-turn-helix DNA-binding domain	1.57177	0.00820594
