# Supplementary material for: Reprogramming histone modification patterns to coordinate gene expression in early zebrafish embryos
Source: BMC Genomics. 2019 Mar 28;20:248. doi: 10.1186/s12864-019-5611-7 (PMC6437866; doi:10.1186/s12864-019-5611-7)
Supplement: Supplementary file 5 — Table S4. Enriched GO and INTERPRO domains for active gene group in zebrafish. (XLSX 15 kb) [file 12864_2019_5611_MOESM5_ESM.xlsx]

## Sheet: Table S4
Table S4. enriched GO and INTERPRO domains in co-occupied gene group for mouse
Term	Fold Enrichment	FDR
GO:0007275~multicellular organism development	2.73955	1.51986e-66
GO:0045944~positive regulation of transcription from RNA polymerase II promoter	2.28595	1.62067e-36
GO:0000122~negative regulation of transcription from RNA polymerase II promoter	2.37317	3.64175e-29
GO:0006351~transcription, DNA-templated	1.75639	1.33205e-27
GO:0006355~regulation of transcription, DNA-templated	1.65312	4.69657e-26
GO:0045893~positive regulation of transcription, DNA-templated	2.31745	1.15983e-20
GO:0030154~cell differentiation	2.08289	6.47914e-20
GO:0009952~anterior/posterior pattern specification	4.31256	4.33417e-19
GO:0007399~nervous system development	2.53907	2.8417e-17
GO:0042472~inner ear morphogenesis	4.87885	1.4902e-15
GO:0045165~cell fate commitment	4.75688	1.35318e-14
GO:0030182~neuron differentiation	3.6649	1.92368e-14
GO:0048704~embryonic skeletal system morphogenesis	5.26916	2.10942e-13
GO:0006357~regulation of transcription from RNA polymerase II promoter	2.21207	3.67817e-11
GO:0007411~axon guidance	3.0059	1.04969e-09
GO:0050679~positive regulation of epithelial cell proliferation	3.92876	2.78899e-09
GO:0045665~negative regulation of neuron differentiation	3.81321	1.66704e-08
GO:0048706~embryonic skeletal system development	4.79015	6.2105e-08
GO:0030326~embryonic limb morphogenesis	4.04248	6.95878e-08
GO:0016477~cell migration	2.57481	7.36467e-08
GO:0060070~canonical Wnt signaling pathway	3.45357	9.62199e-08
GO:0007626~locomotory behavior	3.17125	1.27903e-07
GO:0008285~negative regulation of cell proliferation	2.01253	3.35654e-07
GO:0001501~skeletal system development	3.11882	4.03332e-07
GO:0001657~ureteric bud development	4.39097	6.05988e-07
GO:0008284~positive regulation of cell proliferation	1.81472	7.27089e-07
GO:0007389~pattern specification process	3.93673	1.72597e-06
GO:0007155~cell adhesion	1.84692	1.77018e-06
GO:0048701~embryonic cranial skeleton morphogenesis	4.72873	1.88535e-06
GO:0007605~sensory perception of sound	2.7364	2.32387e-06
GO:0042475~odontogenesis of dentin-containing tooth	3.76369	2.5067e-06
GO:0009887~organ morphogenesis	2.98102	2.98897e-06
GO:0043524~negative regulation of neuron apoptotic process	2.57969	3.04165e-06
GO:0007420~brain development	2.31745	3.83994e-06
GO:0034765~regulation of ion transmembrane transport	2.73216	3.91324e-06
GO:0001525~angiogenesis	2.24141	3.96138e-06
GO:0030178~negative regulation of Wnt signaling pathway	3.92051	4.3092e-06
GO:0090090~negative regulation of canonical Wnt signaling pathway	3.01341	6.44878e-06
GO:0007267~cell-cell signaling	2.98415	8.583e-06
GO:0060021~palate development	3.20282	1.17335e-05
GO:0048844~artery morphogenesis	5.62044	1.36978e-05
GO:0007219~Notch signaling pathway	2.73996	1.46214e-05
GO:0016055~Wnt signaling pathway	2.26764	1.73359e-05
GO:0006811~ion transport	1.69924	2.99504e-05
GO:0045880~positive regulation of smoothened signaling pathway	4.97643	4.38428e-05
GO:0021983~pituitary gland development	4.97643	4.38428e-05
GO:0090263~positive regulation of canonical Wnt signaling pathway	3.40791	5.93971e-05
GO:0006813~potassium ion transport	2.62766	8.02314e-05
GO:0051216~cartilage development	3.10581	8.51732e-05
GO:0003007~heart morphogenesis	3.43044	9.98857e-05
GO:0045892~negative regulation of transcription, DNA-templated	1.66842	0.000127433
GO:0001822~kidney development	2.56703	0.000156763
GO:0007417~central nervous system development	2.9602	0.00015923
GO:0071805~potassium ion transmembrane transport	2.92731	0.00020959
GO:0001755~neural crest cell migration	3.76369	0.000249972
GO:0002053~positive regulation of mesenchymal cell proliferation	4.27229	0.000275029
GO:0009954~proximal/distal pattern formation	5.0665	0.00028801
GO:0001843~neural tube closure	2.8066	0.000353874
GO:0090190~positive regulation of branching involved in ureteric bud morphogenesis	5.34552	0.00037859
GO:0030324~lung development	2.54959	0.000435046
GO:0045666~positive regulation of neuron differentiation	2.72837	0.000440655
GO:0009653~anatomical structure morphogenesis	5.70826	0.000461686
GO:0010468~regulation of gene expression	1.91036	0.000486451
GO:0010628~positive regulation of gene expression	1.7828	0.000529147
GO:0048646~anatomical structure formation involved in morphogenesis	5.12279	0.000739718
GO:0045599~negative regulation of fat cell differentiation	3.65914	0.000911768
GO:0008045~motor neuron axon guidance	4.70461	0.000958511
GO:0048557~embryonic digestive tract morphogenesis	5.43643	0.000965284
GO:0030900~forebrain development	2.85923	0.00102589
GO:0035115~embryonic forelimb morphogenesis	4.14702	0.00112728
GO:0043588~skin development	3.33108	0.00134019
GO:0003151~outflow tract morphogenesis	3.4152	0.00161731
GO:0007507~heart development	1.95154	0.00165119
GO:0090102~cochlea development	4.54238	0.00165888
GO:0001701~in utero embryonic development	1.87974	0.00167346
GO:0007165~signal transduction	1.38552	0.00202869
GO:0035019~somatic stem cell population maintenance	3.62732	0.00222753
GO:0007169~transmembrane receptor protein tyrosine kinase signaling pathway	2.63458	0.0025125
GO:0030335~positive regulation of cell migration	2.07652	0.00267673
GO:0060412~ventricular septum morphogenesis	3.92876	0.00274508
GO:0071300~cellular response to retinoic acid	3.10745	0.00276184
GO:0021537~telencephalon development	4.39097	0.00278458
GO:0001764~neuron migration	2.40795	0.00406303
GO:0001649~osteoblast differentiation	2.48692	0.00408384
GO:0045746~negative regulation of Notch signaling pathway	4.24932	0.00454614
GO:0030509~BMP signaling pathway	2.72543	0.00470803
GO:0030855~epithelial cell differentiation	3.01469	0.0049215
GO:0050885~neuromuscular process controlling balance	3.17967	0.00592722
GO:0007613~memory	2.75097	0.00624403
GO:0042474~middle ear morphogenesis	4.75688	0.00639228
GO:0048469~cell maturation	3.51277	0.00779842
GO:0001890~placenta development	3.33713	0.00911596
IPR017970:Homeobox, conserved site	5.15801	5.07486e-47
IPR001356:Homeodomain	4.01214	1.04005e-39
IPR020479:Homeodomain, metazoa	6.07537	1.09264e-31
IPR009057:Homeodomain-like	3.2851	4.29569e-31
IPR000047:Helix-turn-helix motif	6.45002	8.38662e-10
IPR013032:EGF-like, conserved site	2.66607	1.20761e-08
IPR000742:Epidermal growth factor-like domain	2.48825	1.51226e-08
IPR009030:Insulin-like growth factor binding protein, N-terminal	2.97693	2.34562e-07
IPR013098:Immunoglobulin I-set	2.82071	3.40009e-07
IPR011993:Pleckstrin homology-like domain	2.00507	3.60493e-07
IPR011598:Myc-type, basic helix-loop-helix (bHLH) domain	2.93553	8.79072e-06
IPR000152:EGF-type aspartate/asparagine hydroxylation site	3.10278	9.32275e-06
IPR001881:EGF-like calcium-binding	2.77892	1.63671e-05
IPR001827:Homeobox protein, antennapedia type, conserved site	6.45002	1.80282e-05
IPR018097:EGF-like calcium-binding, conserved site	3.03977	2.85984e-05
IPR003598:Immunoglobulin subtype 2	2.17031	5.03692e-05
IPR001849:Pleckstrin homology domain	2.11015	6.1608e-05
IPR013088:Zinc finger, NHR/GATA-type	3.5564	0.000387781
IPR001766:Transcription factor, fork head	3.89049	0.000673598
IPR009071:High mobility group (HMG) box domain	3.33622	0.00254437
IPR005821:Ion transport domain	2.58345	0.00392163
IPR018122:Transcription factor, fork head, conserved site	4.30001	0.00975951
