# Supplementary material for: Reprogramming histone modification patterns to coordinate gene expression in early zebrafish embryos
Source: BMC Genomics. 2019 Mar 28;20:248. doi: 10.1186/s12864-019-5611-7 (PMC6437866; doi:10.1186/s12864-019-5611-7)
Supplement: Supplementary file 6 — Table S5. Enriched GO and INTERPRO domains for co-occupied gene group in mouse. (XLSX 11 kb) [file 12864_2019_5611_MOESM6_ESM.xlsx]

## Sheet: Table S5
Table S5. enriched GO and INTERPRO domains in active gene group for zebrafish
Term	Fold Enrichment	FDR
GO:0006412~translation	1.77985	1.18653e-23
GO:0006281~DNA repair	1.92758	3.70332e-17
GO:0032259~methylation	1.96389	1.9984e-13
GO:0015031~protein transport	1.75001	2.02061e-12
GO:0007049~cell cycle	1.80552	8.69305e-12
GO:0006974~cellular response to DNA damage stimulus	1.90573	8.13161e-10
GO:0000398~mRNA splicing, via spliceosome	2.03829	2.13237e-09
GO:0051301~cell division	1.8478	7.5623e-08
GO:0006396~RNA processing	2.06586	1.02856e-07
GO:0042254~ribosome biogenesis	2.2019	2.35878e-07
GO:0006413~translational initiation	2.11626	3.57613e-07
GO:0007067~mitotic nuclear division	1.93449	4.78352e-07
GO:0006364~rRNA processing	2.02185	3.51323e-06
GO:0006397~mRNA processing	1.75687	3.77206e-06
GO:0006511~ubiquitin-dependent protein catabolic process	1.7329	2.00398e-05
GO:0030433~ER-associated ubiquitin-dependent protein catabolic process	2.3414	0.000253516
GO:0008033~tRNA processing	1.9468	0.000397781
GO:0006260~DNA replication	1.74104	0.000707668
GO:0006914~autophagy	1.93449	0.000763318
GO:0006457~protein folding	1.61563	0.000802
GO:0055114~oxidation-reduction process	1.25067	0.00125544
GO:0042384~cilium assembly	1.61778	0.00133209
GO:0008152~metabolic process	1.30266	0.00195166
GO:0000470~maturation of LSU-rRNA	2.61156	0.00416765
GO:0006886~intracellular protein transport	1.4136	0.00451836
GO:0000209~protein polyubiquitination	1.78061	0.00493241
GO:0010501~RNA secondary structure unwinding	2.0469	0.00743996
IPR017986:WD40-repeat-containing domain	1.66654	1.0152e-14
IPR001680:WD40 repeat	1.68319	6.20832e-14
IPR012677:Nucleotide-binding, alpha-beta plait	1.59274	1.84885e-10
IPR016024:Armadillo-type fold	1.5157	3.24666e-09
IPR000504:RNA recognition motif domain	1.58448	1.4946e-08
IPR019775:WD40 repeat, conserved site	1.68497	5.36098e-08
IPR001650:Helicase, C-terminal	1.85716	1.12845e-07
IPR014001:Helicase, superfamily 1/2, ATP-binding domain	1.83068	1.31983e-07
IPR015943:WD40/YVTN repeat-like-containing domain	1.45568	1.90613e-07
IPR011545:DNA/RNA helicase, DEAD/DEAH box type, N-terminal	2.08961	1.07906e-06
IPR011990:Tetratricopeptide-like helical	1.53223	3.87029e-06
IPR011989:Armadillo-like helical	1.52824	1.1592e-05
IPR020472:G-protein beta WD-40 repeat	1.80961	6.92456e-05
IPR016135:Ubiquitin-conjugating enzyme/RWD-like	1.92791	0.000241329
IPR012340:Nucleic acid-binding, OB-fold	1.78814	0.000681277
IPR001965:Zinc finger, PHD-type	1.66708	0.00179735
IPR014014:RNA helicase, DEAD-box type, Q motif	2.13085	0.00180282
IPR001005:SANT/Myb domain	1.95815	0.00225189
IPR000626:Ubiquitin	1.81344	0.00621484
IPR000608:Ubiquitin-conjugating enzyme, E2	1.97932	0.00688342
