# Supplementary material for: Reprogramming histone modification patterns to coordinate gene expression in early zebrafish embryos
Source: BMC Genomics. 2019 Mar 28;20:248. doi: 10.1186/s12864-019-5611-7 (PMC6437866; doi:10.1186/s12864-019-5611-7)
Supplement: Supplementary file 7 — Table S6. Enriched GO and INTERPRO domains for active gene group in mouse. (XLSX 15 kb) [file 12864_2019_5611_MOESM7_ESM.xlsx]

## Sheet: Table S6
Table S6. enriched GO and INTERPRO domains in avtive gene group for mouse
Term	Fold Enrichment	FDR
GO:0006397~mRNA processing	2.19839	1.67131e-42
GO:0007049~cell cycle	1.80014	3.57648e-37
GO:0015031~protein transport	1.78837	1.15681e-34
GO:0006351~transcription, DNA-templated	1.40496	8.09982e-33
GO:0006974~cellular response to DNA damage stimulus	1.8998	2.77597e-31
GO:0008380~RNA splicing	2.17718	6.16246e-30
GO:0006281~DNA repair	1.98196	1.10432e-27
GO:0051301~cell division	1.85952	4.63197e-25
GO:0007067~mitotic nuclear division	1.92785	4.18559e-21
GO:0016569~covalent chromatin modification	1.93754	1.27363e-20
GO:0016567~protein ubiquitination	1.79252	2.12388e-20
GO:0098609~cell-cell adhesion	2.00412	3.03656e-16
GO:0006511~ubiquitin-dependent protein catabolic process	2.09671	1.41572e-15
GO:0051028~mRNA transport	2.39912	5.00591e-14
GO:0016192~vesicle-mediated transport	1.83661	2.64233e-12
GO:0006417~regulation of translation	2.10404	8.59313e-12
GO:0007283~spermatogenesis	1.57907	1.12355e-11
GO:0006810~transport	1.24905	4.86944e-11
GO:0006355~regulation of transcription, DNA-templated	1.21519	1.27787e-10
GO:0042787~protein ubiquitination involved in ubiquitin-dependent protein catabolic process	1.99259	2.00717e-10
GO:0006457~protein folding	2.01323	2.44782e-10
GO:0016310~phosphorylation	1.42047	2.95195e-09
GO:0006886~intracellular protein transport	1.68619	1.14815e-08
GO:0006364~rRNA processing	1.94662	1.28147e-08
GO:0030030~cell projection organization	1.85051	2.16505e-08
GO:0000398~mRNA splicing, via spliceosome	1.96818	8.10061e-08
GO:0007059~chromosome segregation	2.09308	8.27094e-08
GO:0006915~apoptotic process	1.39986	1.65733e-07
GO:0030433~ER-associated ubiquitin-dependent protein catabolic process	2.34217	3.0774e-07
GO:0006606~protein import into nucleus	2.26695	3.82465e-07
GO:0006413~translational initiation	2.3573	6.45156e-07
GO:0060271~cilium morphogenesis	1.735	7.58039e-07
GO:0010501~RNA secondary structure unwinding	2.48379	8.46717e-07
GO:0006468~protein phosphorylation	1.37988	1.02637e-06
GO:0043161~proteasome-mediated ubiquitin-dependent protein catabolic process	1.77116	1.79743e-06
GO:0042384~cilium assembly	1.82915	2.12844e-06
GO:0006406~mRNA export from nucleus	2.53281	8.17305e-06
GO:0051726~regulation of cell cycle	1.8573	9.82672e-06
GO:0050821~protein stabilization	1.79493	1.12889e-05
GO:0006888~ER to Golgi vesicle-mediated transport	2.03002	1.40619e-05
GO:0006412~translation	1.42462	1.92785e-05
GO:0000209~protein polyubiquitination	1.83873	8.74239e-05
GO:0006338~chromatin remodeling	1.96502	9.48325e-05
GO:0006396~RNA processing	1.99894	0.000121357
GO:0006914~autophagy	1.68356	0.000222943
GO:0032259~methylation	1.61667	0.000290049
GO:0042254~ribosome biogenesis	1.84889	0.000597291
GO:0018105~peptidyl-serine phosphorylation	1.68076	0.00065642
GO:0006446~regulation of translational initiation	2.44616	0.000696839
GO:0006310~DNA recombination	1.86284	0.000752242
GO:0043966~histone H3 acetylation	2.17992	0.000959537
GO:0007030~Golgi organization	1.88642	0.00105207
GO:0032212~positive regulation of telomere maintenance via telomerase	2.42558	0.00165378
GO:0051865~protein autoubiquitination	2.08973	0.00182105
GO:0016579~protein deubiquitination	1.8708	0.00196873
GO:0070936~protein K48-linked ubiquitination	2.13451	0.00198904
GO:0006325~chromatin organization	2.18743	0.00209184
GO:0032007~negative regulation of TOR signaling	2.52979	0.00296884
GO:0006260~DNA replication	1.66596	0.00324119
GO:0006890~retrograde vesicle-mediated transport, Golgi to ER	2.46238	0.00347181
GO:0048511~rhythmic process	1.64939	0.00352425
GO:0008283~cell proliferation	1.48181	0.00404936
GO:0009411~response to UV	2.11386	0.00416516
GO:0006357~regulation of transcription from RNA polymerase II promoter	1.34513	0.00581253
GO:0006378~mRNA polyadenylation	2.43944	0.00825437
GO:0051276~chromosome organization	2.206	0.00999277
IPR016024:Armadillo-type fold	1.8996	4.64787e-24
IPR017986:WD40-repeat-containing domain	1.92714	6.8073e-22
IPR001680:WD40 repeat	1.99141	3.15122e-21
IPR011989:Armadillo-like helical	2.03721	4.85313e-19
IPR015943:WD40/YVTN repeat-like-containing domain	1.77813	5.61207e-17
IPR013083:Zinc finger, RING/FYVE/PHD-type	1.66371	1.90779e-16
IPR012677:Nucleotide-binding, alpha-beta plait	1.84084	3.94442e-16
IPR000504:RNA recognition motif domain	1.87807	7.43576e-15
IPR019775:WD40 repeat, conserved site	2.04822	1.05726e-13
IPR027417:P-loop containing nucleoside triphosphate hydrolase	1.39419	5.12923e-12
IPR001650:Helicase, C-terminal	2.10588	1.4731e-09
IPR001965:Zinc finger, PHD-type	2.20268	2.67443e-09
IPR020472:G-protein beta WD-40 repeat	2.20268	2.67443e-09
IPR011545:DNA/RNA helicase, DEAD/DEAH box type, N-terminal	2.38958	2.82441e-09
IPR019787:Zinc finger, PHD-finger	2.30926	3.13762e-09
IPR014001:Helicase, superfamily 1/2, ATP-binding domain	2.06793	5.34609e-09
IPR011011:Zinc finger, FYVE/PHD-type	1.90175	9.16022e-08
IPR008271:Serine/threonine-protein kinase, active site	1.54367	2.94408e-07
IPR011990:Tetratricopeptide-like helical	1.69572	5.42385e-07
IPR019786:Zinc finger, PHD-type, conserved site	2.27318	1.00888e-06
IPR000571:Zinc finger, CCCH-type	2.30143	2.35676e-06
IPR011009:Protein kinase-like domain	1.38971	2.78686e-06
IPR005225:Small GTP-binding protein domain	1.72425	8.25824e-06
IPR014014:RNA helicase, DEAD-box type, Q motif	2.56979	8.27821e-06
IPR001841:Zinc finger, RING-type	1.53735	9.3976e-06
IPR001623:DnaJ domain	2.30038	2.8372e-05
IPR001487:Bromodomain	2.44444	6.09878e-05
IPR000719:Protein kinase, catalytic domain	1.36852	6.86648e-05
IPR017441:Protein kinase, ATP binding site	1.40314	0.00031985
IPR000608:Ubiquitin-conjugating enzyme, E2	2.33074	0.000349203
IPR009060:UBA-like	2.11815	0.000477352
IPR015940:Ubiquitin-associated/translation elongation factor EF1B, N-terminal, eukaryote	2.19842	0.0006594
IPR001005:SANT/Myb domain	2.27777	0.000772104
IPR016135:Ubiquitin-conjugating enzyme/RWD-like	2.09859	0.000995792
IPR018359:Bromodomain, conserved site	2.71569	0.00113057
IPR003034:SAP domain	2.79211	0.00233111
IPR003959:ATPase, AAA-type, core	2.15531	0.00303821
IPR013026:Tetratricopeptide repeat-containing domain	1.69731	0.00327266
IPR018253:DnaJ domain, conserved site	2.61124	0.0034662
IPR000629:RNA helicase, ATP-dependent, DEAD-box, conserved site	2.47861	0.00414055
IPR001394:Peptidase C19, ubiquitin carboxyl-terminal hydrolase 2	2.0206	0.00753296
IPR000569:HECT	2.51453	0.00946329
IPR003960:ATPase, AAA-type, conserved site	2.51453	0.00946329
