# Supplementary material for: Reprogramming histone modification patterns to coordinate gene expression in early zebrafish embryos
Source: BMC Genomics. 2019 Mar 28;20:248. doi: 10.1186/s12864-019-5611-7 (PMC6437866; doi:10.1186/s12864-019-5611-7)
Supplement: Supplementary file 9 — Table S8. Gene age preference for each modification status in each stage of mouse. (XLSX 11 kb) [file 12864_2019_5611_MOESM9_ESM.xlsx]

## Sheet: Table S8
Table S8. Gene age preference for each modification status in each stage of mouse. Up arrows indicated over representative and down arrors indicate under representative of genes with respect to phylostratum.
		Sperm			Oocyte			2-Cell			8-Cell			ICM
Phylostratum	Description	H3Kme3	H3K27me3	Both	H3Kme3	H3K27me3	Both	H3Kme3	H3K27me3	Both	H3Kme3	H3K27me3	Both	H3Kme3	H3K27me3	Both
1	Life before LCA of Cellular organisms − cellular organisms	↑		↓	↑	↓		↑			↑			↑
2	cellular organisms − Eukaryota	↑	↓		↑	↓		↑	↓	↑	↑	↓	↑	↑	↓	↑
3	Eukaryota − Opisthokonta	↑		↑	↑		↑	↑			↑			↑		↑
4	Opisthokonta − Holozoa		↑	↑		↑		↑	↑
5	Holozoa − Metazoa	↓	↑	↑		↑	↑						↑	↓	↑	↑
6	Metazoa − Eumetazoa	↓		↓	↓	↑	↓	↓	↑		↓	↑	↓	↓		↓
7	Eumetazoa − Bilateria	↓			↓			↓			↓			↓
8	Bilateria − Deuterostomia
9	Deuterostomia − Chordata
10	Chordata − Olfactores													↓
11	Olfactores − Craniata	↓			↓			↓		↓	↓		↓	↓		↓
12	Craniata − Euteleostomi	↓		↓	↓			↓			↓		↓	↓		↓
13	Euteleostomi − Tetrapoda	↓			↓	↑		↓	↑		↓			↓
14	Tetrapoda − Amniota	↓	↑			↑		↓			↓			↓
15	Amniota − Mammalia	↓			↓	↑		↓	↑		↓	↑		↓
16	Mammalia − Eutheria	↓	↓	↓	↓		↓	↓	↑		↓	↑		↓		↓
17	Eutheria − Boreoeutheria	↓			↓			↓			↓			↓
18	Boreoeutheria − Euarchontoglires				↓			↓			↓			↓		↑
19	Euarchontoglires − Rodentia	↓	↓	↓	↓			↓			↓			↓
20	Rodentia − Mus	↓			↓	↑	↓	↓	↑		↓			↓	↑
